# Supplementary material for: p16-3MR: A Novel Model to Study Cellular Senescence in Cigarette Smoke-Induced Lung Injuries
Source: Int J Mol Sci. 2021 May 3;22(9):4834. doi: 10.3390/ijms22094834 (PMC8125702; doi:10.3390/ijms22094834)
Supplement: Supplementary file 1 [file ijms-22-04834-s001.zip]

Archive with 1 entries (1 files):
- ijms-1176781-supplementary.pdf
